# Supplementary material for: Epoxidized Soybean Oleic Acid/Oligomeric Poly(lactic acid)-Grafted Nano-Hydroxyapatite and Its Role as a Filler in Poly(L-lactide) for Potential Bone Fixation Application
Source: Materials (Basel). 2024 May 29;17(11):2620. doi: 10.3390/ma17112620 (PMC11173816; doi:10.3390/ma17112620)
Supplement: Supplementary file 1 [file materials-17-02620-s001.zip]

Archive with 1 entries (1 files):
- materials-2983770-supplementary.docx
